# Supplementary material for: Twenty-one new sequence markers for population genetics, species delimitation and phylogenetics in wall lizards (Podarcis spp.)
Source: BMC Res Notes. 2013 Jul 27;6:299. doi: 10.1186/1756-0500-6-299 (PMC3729495; doi:10.1186/1756-0500-6-299)
Supplement: Additional file 1 — Sampling locations for the 49 individuals included in the polymorphism assay. [file 1756-0500-6-299-S1.xlsx]

## Sheet: Folha1
Additional File 1. Sampling locations for the 49 individuals included in the polymorphism assay.
Species	Sample	Locality	Province/District	Country
P. bocagei	3120	Madalena	Porto	Portugal
	3166	Montesinho	Braganca	Portugal
	3221	Subportela	Viana do Castelo	Portugal
	Sar1	Sarria	Lugo	Spain
	3123	Vila Pouca de Aguiar	Vila Real	Portugal
	3341	Lionte (Geres)	Braga	Portugal
	DB4292	Torneras de Valderia	Leon	Spain
	3.56	Giao	Porto	Portugal
	3281	Tanes	Asturias	Spain
	Tab1	Taboadela	Ourense	Spain
P. liolepis	Bur4	Burgos	Burgos	Spain
	AP1	Alcolea del Pinar	Guadalajara	Spain
	DB1732	Torredembarra	Tarragona	Spain
	Get14	Getaria	Guipuzcoa	Spain
	DB1731	Monasterio de Moreruela	Zamora	Spain
	DB8613	Castrillo de la Vega	Burgos	Spain
	DB8605	Sopeira	Huesca	Spain
	DB1762	Les Solans	Barcelona	Spain
	1.15	Calomarde	Aragon	Spain
	DB1716	Aguamolls d'Emporda	Barcelona	Spain
	DB8560	Medinaceli	Soria	Spain
	DB8646	Bunyol	Valencia	Spain
P. vaucheri	Dju939	Djurjura	Tizi Ouzou	Algeria
	7300	Midelt	Khenifra	Morocco
	7409	Tislit	Errachidia	Morocco
	7334	Ketama	Al-Hoceima	Morocco
	DB1047	Tizi-n-Tleta	Jbel Siroua	Morocco
	DB1449	Ceuta	Ceuta	Spain
	7137	Mischliffen	Ifrane	Morocco
	DB1140	Imouzer-des-Glaoua	Tizi-n-Titchka	Morocco
	DB1587	Imouzzer Kandar	Fes-Boulemane	Morocco
	DB76	Lake Iseli	Imilchil	Morocco
	7385	Debdou	Oujda	Morocco
	7.26	Taza	Taza	Morocco
	7.86	Oukaimeden	Marrakech	Morocco
P. muralis	2.39	Santa Fe del Montseny	Barcelona	Spain
	2100	Rio Segre - Bellver de Cerdanya	Lleida	Spain
	DB1875	Ruta del Cares	Asturias	Spain
	DB4296	Palacio del Compludo	Leon	Spain
	Tan11	Tanes	Asturias	Spain
	DB4281	La Omanuela	Leon	Spain
	DB4294	Leon	Leon	Spain
	DB1759	Les Salines	Barcelona	Spain
	DB4288	Valdehuesa	Leon	Spain
P. tiliguerta	PT9	Between Corte and Aleria, close to Altiani	Corsica	France
	PT11	Solenzarea	Corsica	France
	PT19	North Corsica	Corsica	France
	PT5	Between Col de Lavezzo and Monetta	Corsica	France
	PT6	Close to S. Quilico	Corsica	France
