# Supplementary material for: Twenty-one new sequence markers for population genetics, species delimitation and phylogenetics in wall lizards (Podarcis spp.)
Source: BMC Res Notes. 2013 Jul 27;6:299. doi: 10.1186/1756-0500-6-299 (PMC3729495; doi:10.1186/1756-0500-6-299)
Supplement: Additional file 2 — Summary statistics for the loci developed in this study, detailed by species. [file 1756-0500-6-299-S2.xlsx]

## Sheet: Folha1
Additional File 2. Summary statistics for the loci developed in this study, detailed by species
Locus	Species	Success rate (%)	N	Sites (bp)	NetSites	S	H	Hd	π	Rm	Indels (size)	GenBank accession numbers
Pod6b	All	76	74	481-491	404	55	33	0.945	0.012	4	6 (7/1/1/5/8/2)	KC680863 – KC680907
	P. bocagei	70	14	489-491	433	10	8	0.901	0.008	1	2 (1/2)	KC680863 - KC680872
	P. liolepis	92	22	481-489	415	28	14	0.926	0.010	1	2 (1/8)	KC680873 - KC680885
	P. vaucheri	85	22	481-489	423	22	11	0.758	0.012	2	1 (8)	KC680886 - KC680899
	P. muralis	89	16	487-489	482	12	4	0.642	0.006	0	2 (7/5)	KC680900 - KC680907
	P. tiliguerta	0	0	NA	NA	NA	NA	NA	NA	NA	NA	-
Pod7b	All	88	86	379-418	312	42	26	0.918	0.018	2	5 (1/7/20/19/6)	KC680908 – KC680951
	P. bocagei	90	18	398	398	2	3	0.582	0.002	0	0	KC680908 - KC680916
	P. liolepis	83	20	390-391	337	8	9	0.889	0.008	2	1 (1)	KC680917 - KC680927
	P. vaucheri	92	24	398	398	4	5	0.659	0.002	0	0	KC680928 - KC680939
	P. muralis	89	16	379-398	352	4	4	0.517	0.003	0	1 (19)	KC680940 - KC680947
	P. tiliguerta	80	8	412-418	379	20	7	0.964	0.019	0	1 (6)	KC680948 - KC680951
Pod11	All	86	84	432-437	344	43	34	0.944	0.016	7	5 (1/M/5/1/1)	KC680952 – KC681005
	P. bocagei	100	20	432-437	360	15	9	0.705	0.008	2	2 (M/4)	KC680952 - KC680963
	P. liolepis	92	22	433-436	367	14	9	0.840	0.007	0	1 (M)	KC680964 - KC680975
	P. vaucheri	69	18	433-437	364	12	10	0.908	0.010	3	3 (1/M/1)	KC680976 - KC680987
	P. muralis	78	14	434-437	364	4	5	0.593	0.003	0	2 (M/1)	KC680988 - KC680997
	P. tiliguerta	100	10	434-437	358	12	7	0.933	0.009	2	1 (M)	KC680998 - KC681005
Pod12b	All	69	68	404-656	288	65	32	0.933	0.025	4	9 (6/7/1/1/1/245/3/3/1)	KC681006 – KC681047
	P. bocagei	100	20	412-415	379	8	5	0.442	0.002	0	2 (3/3)	KC681006 - KC681017
	P. liolepis	83	20	406-656	341	31	12	0.953	0.024	3	6 (7/1/1/245/3/1)	KC681018 - KC681029
	P. vaucheri	85	22	412-416	304	21	12	0.913	0.015	2	3 (1/1/3)	KC681030 - KC681042
	P. muralis	0	0	NA	NA	NA	NA	NA	NA	NA	NA	-
	P. tiliguerta	60	6	404-413	351	21	4	0.867	0.026	1	3 (6/1/3)	KC681043 - KC681046
Pod13	All	71	70	367-381	261	33	20	0.713	0.011	3	4 (14/4/1/1)	KC681047 – KC681087
	P. bocagei	70	14	380-381	337	21	11	0.967	0.022	6	1 (1)	KC681047 – KC681054
	P. liolepis	100	24	380-381	311	22	12	0.877	0.016	4	1 (1)	KC681055 - KC681067
	P. vaucheri	92	24	377-381	303	20	12	0.902	0.013	1	1 (4)	KC681068 - KC681082
	P. muralis	44	8	367-381	337	28	6	0.929	0.036	2	1 (14)	KC681083 - KC681087
	P. tiliguerta	0	0	NA	NA	NA	NA	NA	NA	NA	NA	-
Pod14	All	82	80	459-486	363	33	27	0.918	0.016	4	6 (10/22/21/1/3/9)	KC681088 – KC681136
	P. bocagei	100	20	461-486	408	7	7	0.732	0.004	2	2 (1/21)	KC681088 - KC681101
	P. liolepis	92	22	465-470	428	18	12	0.939	0.008	2	2 (1/9)	KC681102 - KC681114
	P. vaucheri	85	22	462-469	508	8	7	0.481	0.002	0	0	KC681115 - KC681125
	P. muralis	89	16	459-467	409	18	7	0.792	0.017	1	3 (10/22/3)	KC681126 - KC681136
	P. tiliguerta	0	0	462-468	NA	NA	NA	NA	NA	NA	NA	-
Pod14b	All	84	82	486-508	348	54	31	0.893	0.016	5	7 (3/M/4/M/28/1/4)	KC681137 – KC681183
	P. bocagei	100	20	486-508	390	20	10	0.889	0.009	0	4 (M/28/1/4)	KC681137 - KC681148
	P. liolepis	92	22	498-508	396	25	17	0.974	0.010	0	2 (4/1)	KC681149 - KC681161
	P. vaucheri	77	20	508	399	7	5	0.368	0.002	0	2 (M/1)	KC681162 - KC681172
	P. muralis	78	14	486-508	392	1	2	0.44	0.001	0	2 (M/1)	KC681173 - KC681180
	P. tiliguerta	60	6	NA	420	11	4	0.867	0.013	0	1 (M)	KC681181 - KC681183
Pod15	All	82	80	498-540	370	51	35	0.955	0.021	5	5 (11/2/2/2/1)	KC681184 – KC681227
	P. bocagei	90	18	528-538	421	6	5	0.719	0.003	0	0	KC681184 - KC681192
	P. liolepis	67	16	530-540	376	15	11	0.958	0.011	1	3 (2/2/1)	KC681193 - KC681202
	P. vaucheri	92	24	530-532	374	13	11	0.848	0.006	2	1 (2)	KC681203 - KC681215
	P. muralis	89	16	527-532	419	14	3	0.575	0.008	0	1 (11)	KC681261 - KC681224
	P. tiliguerta	60	6	498-538	422	16	5	0.933	0.018	1	0	KC681225 - KC681227
Pod15b	All	86	84	420-433	399	41	35	0.939	0.009	5	5 (M/13/2/2/M)	KC681228 – KC681284
	P. bocagei	100	20	422	432	6	8	0.795	0.003	1	2 (2/M)	KC681228 - KC681243
	P. liolepis	83	20	420-424	427	19	14	0.963	0.008	1	2 (M/M)	KC681244 - KC681257
	P. vaucheri	92	24	420-422	451	17	9	0.819	0.009	1	1 (M)	KC681258 - KC681270
	P. muralis	89	16	422-433	501	4	5	0.600	0.002	0	2 (M/2)	KC681271 - KC681280
	P. tiliguerta	40	4	422	437	9	4	1000	0.011	0	2 (13/M)	KC681281 - KC681284
Pod16	All	76	74	313-364	213	46	38	0.972	0.035	6	11 (18/M/1/5/18/11/7/13/2/11/33)	KC681285 -- KC681332
	P. bocagei	20	4	363-364	332	8	3	0.833	0.014	0	1 (1)	KC681285 - KC681287
	P. liolepis	92	22	355-364	314	36	16	0.970	0.023	3	5 (18/5/18/2/11)	KC681288 - KC681299
	P. vaucheri	92	24	344-355	297	14	15	0.946	0.013	2	4 (11/13/2/11)	KC681300 - KC681312
	P. muralis	78	14	313-355	269	15	4	0.692	0.015	0	4 (18/2/11/33)	KC681313 - KC681322
	P. tiliguerta	100	10	355-364	271	21	10	1000	0.019	1	2 (M/7)	KC681323 - KC681332
Pod17	All	88	86	380-405	246	32	29	0.927	0.014	2	7 (14/1/1/25/M/1/1)	KC681333 - KC681399
	P. bocagei	100	20	380-403	300	7	6	0.637	0.006	0	2 (1/23)	KC681333 - KC681344
	P. liolepis	83	20	387-405	332	18	15	0.942	0.009	2	3 (14/1/M)	KC681345 - KC681361
	P. vaucheri	85	22	386-404	321	14	12	0.905	0.007	2	2 (14/M)	KC681362 - KC681379
	P. muralis	89	16	399-402	341	12	5	0.767	0.011	0	1 (M)	KC681380 - KC681392
	P. tiliguerta	80	8	400-405	312	6	5	0.786	0.006	0	2 (M/1)	KC681393 - KC681399
Pod20	All	82	80	396-410	305	34	27	0.913	0.012	1	4 (1/1/M/13)	KC681400 - KC681448
	P. bocagei	90	18	396-409	311	5	7	0.771	0.004	1	1 (13)	KC681400 - KC683412
	P. liolepis	83	20	409	408	18	11	0.763	0.006	0	0	KC681413 - KC681422
	P. vaucheri	77	20	407-410	318	11	6	0.737	0.009	1	3 (1/1/M)	KC681423 - KC681437
	P. muralis	89	16	409	376	7	4	0.350	0.003	0	0	KC681438 - KC681445
	P. tiliguerta	60	6	409	407	9	5	0.933	0.009	0	0	KC681446 - KC681448
Pod21	All	86	84	303-316	212	39	24	0.916	0.017	2	4 (9/7/1/13)	KC681449 - KC681492
	P. bocagei	100	20	316	316	4	4	0.737	0.004	0	0	KC681449 - KC681458
	P. liolepis	83	20	303-316	222	17	11	0.874	0.016	2	2 (9/13)	KC681459 - KC681469
	P. vaucheri	92	24	316	291	5	6	0.786	0.005	1	0	KC681470 - KC681481
	P. muralis	89	16	316	316	3	3	0.242	0.002	0	0	KC681482 - KC681489
	P. tiliguerta	40	4	308-309	308	9	4	1000	0.016	0	1 (1)	KC681490 - KC681492
Pod25	All	53	52	266-294	233	29	21	0.937	0.020	2	4 (1/18/8/2)	KC681493 - KC681522
	P. bocagei	40	8	283-284	257	3	5	0.857	0.005	1	1 (1)	KC681493 - KC681498
	P. liolepis	67	16	266-284	236	11	7	0.750	0.010	1	1 (18)	KC681499 - KC681507
	P. vaucheri	46	12	284	272	6	5	0.758	0.008	0	0	KC681508 - KC681513
	P. muralis	56	10	284-286	256	11	5	0.822	0.018	0	1 (2)	KC681514 - KC681518
	P. tiliguerta	60	6	286-294	262	5	4	0.867	0.007	0	1 (8)	KC681519 - KC681522
Pod31	All	69	68	491-909	383	37	28	0.904	0.010	4	13 (1/5/17/1/9/382/10/2/5/10/2/12/2)	KC681523 - KC681565
	P. bocagei	70	14	517-527	418	10	6	0.604	0.006	0	2 (10/5)	KC681523 - KC681532
	P. liolepis	83	20	509-528	470	24	11	0.900	0.011	3	3 (1/9/10)	KC681533 - KC681545
	P. vaucheri	85	22	513-527	429	10	7	0.541	0.003	0	3 (10/2/2)	KC681546 - KC681558
	P. muralis	33	6	527-909	420	11	5	0.933	0.013	2	1 (382)	KC681559 - KC681561
	P. tiliguerta	60	6	491-524	405	6	5	0.933	0.007	0	5 (4/17/10/2/12)	KC681562 - KC681565
Pod33	All	86	84	325-340	242	29	30	0.840	0.010	3	4 (1/16/3/M)	KC681566 - KC681614
	P. bocagei	90	18	340	340	4	6	0.758	0.003	0	0	KC681566 - KC681574
	P. liolepis	83	20	336-340	261	15	11	0.926	0.011	0	1 (M)	KC681575 - KC681587
	P. vaucheri	92	24	340	340	10	9	0.736	0.007	2	0	KC681588 - KC681599
	P. muralis	89	16	325-338	284	7	6	0.617	0.004	0	3 (1/16/M)	KC681600 - KC681608
	P. tiliguerta	60	6	337-340	303	16	6	1000	0.022	1	2 (3/M)	KC681609 - KC681614
Pod38	All	80	78	536-539	406	39	15	0.860	0.024	3	5 (1/2/1/2/1)	KC681615 - KC681656
	P. bocagei	80	16	539	512	3	2	0.533	0.003	0	0	KC681615 - KC681622
	P. liolepis	92	22	537	527	1	2	0.455	0.001	0	0	KC681623 - KC681633
	P. vaucheri	92	24	539	487	11	7	0.819	0.008	0	0	KC681634 - KC681645
	P. muralis	89	16	536-539	457	38	12	0.967	0.024	4	5 (1/2/1/2/1)	KC681646 - KC681656
	P. tiliguerta	0	0	NA	NA	NA	NA	NA	NA	NA	NA	-
Pod43	All	73	72	394	366	16	17	0.720	0.004	0	0	KC681657 - KC681692
	P. bocagei	100	20	394	394	1	2	0.337	0.001	0	0	KC681657 - KC681666
	P. liolepis	75	18	394	394	5	6	0.627	0.002	0	0	KC681667 - KC681675
	P. vaucheri	69	18	394	368	6	7	0.817	0.004	0	0	KC681676 - KC681684
	P. muralis	67	12	394	367	4	5	0.576	0.002	0	0	KC681685 - KC681690
	P. tiliguerta	40	4	394	394	1	2	0.667	0.002	0	0	KC681691 - KC681692
Pod55	All	90	88	423	354	33	26	0.737	0.009	5	0	KC681693 - KC681736
	P. bocagei	100	20	423	422	10	7	0.689	0.004	0	0	KC681693 - KC681702
	P. liolepis	92	22	423	416	12	10	0.662	0.004	1	0	KC681703 - KC681713
	P. vaucheri	85	22	423	363	5	6	0.411	0.001	0	0	KC681714 - KC681724
	P. muralis	78	14	423	422	4	3	0.484	0.004	0	0	KC681725 - KC681731
	P. tiliguerta	100	10	423	421	12	7	0.933	0.009	1	0	KC681732 - KC681736
Pod69	All	90	88	388	339	15	15	0.812	0.004	0	0	KC681737 - KC681780
	P. bocagei	100	20	388	387	6	6	0.632	0.003	0	0	KC681737 - KC681746
	P. liolepis	83	20	388	388	5	6	0.763	0.003	0	0	KC681747 - KC681756
	P. vaucheri	92	24	388	388	5	5	0.710	0.003	0	0	KC681757 - KC681768
	P. muralis	89	16	388	388	0	1	0.000	0.000	0	0	KC681769 - KC681776
	P. tiliguerta	80	8	388	340	2	3	0.714	0.003	0	0	KC681777 - KC681780
Pod72	All	61	60	469-485	358	52	20	0.884	0.023	8	6 (1/5/11/1/7/14)	KC681781 - KC681810
	P. bocagei	100	20	480	442	8	5	0.695	0.006	0	0	KC681781 - KC681790
	P. liolepis	50	12	469-485	417	21	6	0.864	0.021	3	3 (5/11/14)	KC681791 - KC681796
	P. vaucheri	85	22	480	455	7	7	0.481	0.002	0	0	KC681797 - KC681807
	P. muralis	11	2	479	417	0	1	0.000	0.000	NA	0	KC681808
	P. tiliguerta	40	4	476-477	450	19	2	0.667	0.028	0	1 (1)	KC6817809 - KC681810
N, number of sequenced gene copies; Sites, size range of sequences in the alignment (trimming might have occurred); NetSites, number of sites effectively used for polymorphism calculations (removing indels and Ns); S, number of segregating sites; π, nucleotide diversity; H, number of haplotypes; Hd, haplotype diversity; Rm, minimum number of recombination events [15]; Indels, number of insertion/…
