# Supplementary material for: Twenty-one new sequence markers for population genetics, species delimitation and phylogenetics in wall lizards (Podarcis spp.)
Source: BMC Res Notes. 2013 Jul 27;6:299. doi: 10.1186/1756-0500-6-299 (PMC3729495; doi:10.1186/1756-0500-6-299)
Supplement: Additional file 3 — Results of BLAST analyses of the 21 loci developed in this study against the Anolis carolinensis genome. [file 1756-0500-6-299-S3.xlsx]

## Sheet: Folha1
Additional Table 3. Results of BLAST analyses of the 21 loci developed in this study against the Anolis carolinensis genome
Locus name	Description	Features	Total score	Query coverage	E value	Max identity	Accession
Pod6b	No significant similarity found
Pod7b	Anolis carolinensis unplaced genomic scaffold, AnoCar2.0 chrUn0156, whole genome shotgun sequence*		53.6	0.08	8e-05	0.81	NW_003338895.1
Pod11	Anolis carolinensis unplaced genomic scaffold, AnoCar2.0 chrUn0324, whole genome shotgun sequence		140	0.37	7e-31	0.73	NW_003339063.1
Pod12b	No significant similarity found
Pod13	No significant similarity found
Pod14	Anolis carolinensis unplaced genomic scaffold, AnoCar2.0 chrUn0292, whole genome shotgun sequence		233	0.5	5e-59	0.75	NW_003339031.1
Pod14b	No significant similarity found
Pod15	No significant similarity found
Pod15b	No significant similarity found
Pod16	No significant similarity found
Pod17	Anolis carolinensis unplaced genomic scaffold, AnoCar2.0 chrUn0123, whole genome shotgun sequence		241	0.5	2e-61	0.8	NW_003338862.1
Pod20	Anolis carolinensis chromosome 5 genomic scaffold, AnoCar2.0, whole genome shotgun sequence	152882 bp at 5' side: transcription factor E2F7-like; 201000 bp at 3' side: neuron navigator 3-like isoform 2	140	0.31	6e-31	0.77	NW_003338701.1
Pod21	Anolis carolinensis chromosome 3 genomic scaffold, AnoCar2.0, whole genome shotgun sequence*	76601 bp at 5' side: lysyl oxidase homolog 4-like; 53610 bp at 3' side: cartilage acidic protein 1-like	50	0.23	0.0006	0.74	NW_003338637.1
Pod25	No significant similarity found
Pod31	Anolis carolinensis chromosome 5 genomic scaffold, AnoCar2.0, whole genome shotgun sequence	LOW QUALITY PROTEIN: centrosomal protein of 290kDa-like	230	0.34	5e-58	0.82	NW_003338700.1
Pod33	Anolis carolinensis chromosome 4 genomic scaffold, AnoCar2.0, whole genome shotgun sequence*	zinc finger and BTB domain-containing protein 46-like	351	0.46	2e-94	0.83	NW_003338691.1
Pod38	No significant similarity found
Pod43	Anolis carolinensis chromosome 2 genomic scaffold, AnoCar2.0, whole genome shotgun sequence	386987 bp at 5' side: clathrin heavy chain 2-like; 845227 bp at 3' side: hypothetical protein LOC100551990	443	0.93	3e-122	0.82	NW_003338621.1
Pod55	Anolis carolinensis unplaced genomic scaffold, AnoCar2.0 chrUn0467, whole genome shotgun sequence**		385	0.96	1e-104	0.75	NW_003339206.1
Pod69	No significant similarity found
Pod72	No significant similarity found
Note: we used the clone sequences - larger than the marker sequences - for these analyses, since they are larger in size. Only the most significant hit is shown. Legend: * other hits were observed, all with a total score <50; ** another hit with score 135 was also obtained.
